# Supplementary material for: Quantitative PCR Measurement of miR-371a-3p and miR-372-p Is Influenced by Hemolysis
Source: Front Genet. 2019 May 22;10:463. doi: 10.3389/fgene.2019.00463 (PMC6539204; doi:10.3389/fgene.2019.00463)
Supplement: DATA FILE S1 — Raw data used for calculations in this study. [file Data_Sheet_1.xlsx]

## Sheet: Data_figure 2
Raw Cqs hemolysis series for reference microRNAs
Replica 1	Added RBC's % (v/v)
assay/sample	1	0.5	0.25	0.0125	0.0625	0.03125	0.016	0.008	0
miR-93-5p	22.53	23.07	24.08	25.33	26.04	26.76	27.31	28.07	28.42
miR-191-5p	25.42	26.11	26.88	27.59	27.78	28.29	28.31	28.4	28.38
UniSp4	26.92	26.94	26.86	27.1	26.92	26.19	26.78	27.2	27.12
cel-miR-39-3p	24.31	24.38	24.45	24.51	24.45	24.53	24.37	24.56	24.48
miR-30b-5p	25.6567	26.6067	27.4433	28.56	28.47	28.11	28.8533	29.0967	28.93
miR-20a-5p	21.7667	22.32	23.34	24.83	25.3333	25.8933	26.85	27.38	27.6867
Replica 2	Added RBCs % (v/v)
assay/sample	1	0.5	0.25	0.0125	0.0625	0.03125	0.016	0.008	0
miR-93-5p	22.33	23.53	24.79	25.17	26.06	26.69	27.38	27.61	28.95
miR-191-5p	26.18	26.33	27.51	27.61	27.87	27.86	28.07	27.97	28.78
UniSp4	27.12	27.31	27.69	26.99	27.32	27.15	26.98	26.72	27.53
cel-miR-39-3p	24.35	24.63	24.73	24.52	24.72	24.61	24.56	24.4	24.45
miR-30b-5p	25.8633	27.04	27.7733	28.0933	27.96	28.2333	28.26	28.4	29.3067
miR-20a-5p	21.6733	22.8	23.8633	24.5467	24.86	25.7533	26.38	26.74	28.15
Replica 3	Added RBCs % (v/v)
assay/sample	1	0.5	0.25	0.0125	0.0625	0.03125	0.016	0.008	0
miR-93-5p	NA	23.16	24.38	25.65	26.18	26.8	27.41	28.08	28.5
miR-191-5p	NA	25.94	26.83	27.87	27.82	27.79	27.97	28.52	27.98
UniSp4	NA	26.84	26.82	27.26	26.99	26.92	26.86	27.37	26.95
cel-miR-39-3p	NA	24.27	24.52	24.55	24.47	24.35	24.38	24.46	24.53
miR-30b-5p	NA	26.7433	27.6067	28.1633	28.42	28.27	28.6067	28.98	28.8233
miR-20a-5p		22.4667	23.5267	24.7567	25.0767	25.71	26.31	27.1033	27.5267
										Avg. UniSp4	27.0327
Adjusted Cqs for refrence microRNAs (Figure 2): Cqs adjusted for variance in RNA extraction efficiencies according to UniSp4
Replica 1	Added RBC's % (v/v)
assay/sample	1	0.5	0.25	0.0125	0.0625	0.03125	0.016	0.008	0
miR-93-5p	22.6243	23.1494	24.2348	25.2671	26.149	27.621	27.5677	27.8973	28.3285
miR-191-5p	25.5264	26.1998	27.0528	27.5215	27.8963	29.2003	28.5771	28.2253	28.2886
UniSp4	27.0327	27.0327	27.0327	27.0327	27.0327	27.0327	27.0327	27.0327	27.0327
cel-miR-39-3p										Added after RNA extraction, not adjusted
miR-30b-5p	25.7641	26.6982	27.6198	28.4891	28.5892	29.0145	29.1256	28.9177	28.8369
miR-20a-5p	21.8578	22.3968	23.4901	24.7683	25.4394	26.7265	27.1034	27.2116	27.5975
Replica 2	Added RBCs % (v/v)
assay/sample	1	0.5	0.25	0.0125	0.0625	0.03125	0.016	0.008	0
miR-93-5p	22.2581	23.2911	24.2015	25.2098	25.7859	26.5747	27.4335	27.9331	28.427
miR-191-5p	26.0957	26.0626	26.857	27.6537	27.5769	27.7396	28.1248	28.2973	28.2601
UniSp4	27.0327	27.0327	27.0327	27.0327	27.0327	27.0327	27.0327	27.0327	27.0327
cel-miR-39-3p										Added after RNA extraction, not adjusted
miR-30b-5p	25.7801	26.7654	27.114	28.1378	27.666	28.1113	28.3152	28.7324	28.7773
miR-20a-5p	21.6036	22.5685	23.2969	24.5855	24.5986	25.6421	26.4315	27.0529	27.6415
Replica 3	Added RBCs % (v/v)
assay/sample	1	0.5	0.25	0.0125	0.0625	0.03125	0.016	0.008	0
miR-93-5p	NA	23.3263	24.5733	25.4361	26.2214	26.9122	27.5862	27.7339	28.5874
miR-191-5p	NA	26.1262	27.0428	27.6376	27.864	27.9063	28.1498	28.1685	28.0659
UniSp4	NA	27.0327	27.0327	27.0327	27.0327	27.0327	27.0327	27.0327	27.0327
cel-miR-39-3p										Added after RNA extraction, not adjusted
miR-30b-5p	NA	26.9353	27.8256	27.9285	28.465	28.3883	28.7906	28.6229	28.9118
miR-20a-5p	NA	22.628	23.7132	24.5502	25.1163	25.8176	26.4792	26.7693	27.6111

## Sheet: Data_Fig 3_4_Suplmentary_F1
Raw Cqs Patient 1
assay/sample	Patient1-0-I	Patient1-0-II	Patient1-0-III	Patient1-0-IV	Patient1-0-V	Patient1-weak-I	Patient1-weak-II	Patient1-weak-III	Patient1-weak-IV	Patient1-weak-V	Patient1-strong-I	Patient1-strong-II	Patient1-strong-III	Patient1-strong-IV	Patient1-strong-V
mir-371a-3p	25.1667	24.4533	24.4	24.99	24.4467	24.38	23.93	24.0433	24.3933	23.8467	23.5533	23.7633	23.5933	23.7667	24.1267
miR-372-3p	24.8533	23.8933	23.7867	24.8533	24.6133	23.96	23.6133	23.4067	23.6533	23.1233	23.2633	23.0967	23.0833	23.19	24.08
miR-373-3p	24	23.0533	23.2467	23.6867	23.5667	23.4833	22.8667	23.03	23.0633	22.8767	22.8633	22.8233	22.95	22.76	23.2933
miR-93-5p	21.22	20.0833	20.4	20.7967	20.81	19.1233	18.72	18.6833	18.8967	18.74	17.2667	17.2467	17.2267	17.3167	17.78
miR-191-5p	21.0767	20.5133	20.4433	20.9167	20.9367	20.37	20.09	19.9767	20.0067	19.9267	18.9267	19.0433	18.99	19.0033	19.5967
UniSp4	22.5367	21.63	21.5967	22.2167	22.0867	20.1467	19.7067	19.8533	19.9967	19.74	19.6933	19.6133	19.5767	19.7533	20.09
cel-miR-39-3p	16.9567	16.5267	16.2833	17.3067	16.5667	16.9367	16.4933	16.82	16.9333	16.57	16.3433	16.61	16.3233	16.8367	16.71
miR-30b-5p	22.93	23.9333	23.0533	23.46	23.1233	21.34	22.11	21.68	21.5133	20.7467	20.0233	20.1067	20.03	20.155	20.17
Ajusted Cqs Patient 1 according to UniSp4.
assay/sample	Patient1-no-I	Patient1-no-II	Patient1-no-III	Patient1-no-IV	Patient1-no-V	Patient1-weak-I	Patient1-weak-II	Patient1-weak-III	Patient1-weak-IV	Patient1-weak-V	Patient1-strong-I	Patient1-strong-II	Patient1-strong-III	Patient1-strong-IV	Patient1-strong-V
mir-371a-3p	24.2117	23.5683	23.4683	24.2667	23.4617	24.975	24.5667	24.4867	24.9917	24.1633	23.84	24.1517	23.9267	24.0633	24.7117
miR-372-3p	23.8983	23.0083	22.855	24.13	23.6283	24.555	24.25	23.85	24.2517	23.44	23.55	23.485	23.4167	23.4867	24.665
miR-373-3p	23.045	22.1683	22.315	22.9633	22.5817	24.0783	23.5033	23.4733	23.6617	23.1933	23.15	23.2117	23.2833	23.0567	23.8783
miR-93-5p	20.265	19.1983	19.4683	20.0733	19.825	19.7183	19.3567	19.1267	19.495	19.0567	17.5533	17.635	17.56	17.6133	18.365
miR-191-5p	20.1217	19.6283	19.5117	20.1933	19.9517	20.965	20.7267	20.42	20.605	20.2433	19.2133	19.4317	19.3233	19.3	20.1817
UniSp4	21.5817	20.745	20.665	21.4933	21.1017	20.7417	20.3433	20.2967	20.595	20.0567	19.98	20.0017	19.91	20.05	20.675
miR-30b-5p	21.975	23.0483	22.1217	22.7367	22.1383	21.935	22.7467	22.1233	22.1117	21.0633	20.31	20.495	20.3633	20.4517	20.755
Raw Cqs Patient 2
assay/sample	Patient2-no-I	Patient2-no-II	Patient2-no-III	Patient2-no-IV	Patient2-no-V	Patient2-weak-I	Patient2-weak-II	Patient2-weak-III	Patient2-weak-IV	Patient2-weak-V	Patient2-strong-I	Patient2-strong-II	Patient2-strong-III	Patient2-strong-IV	Patient2-strong-V
mir-371a-3p	25.0867	25.74	25.5133	25.26	26.01	26.78	26.48	25.9933	26.7367	25.0667	25.1667	25.615	25.97	24.8167	24.8133
miR-372-3p	25.4767	26.1433	25.4833	26.07	26.3567	25.85	26.62	25.8967	26.2633	25.2633	26.0967	25.89	25.2767	24.8767	26.3767
miR-373-3p	24.9733	25.15	24.3033	24.8867	24.9567	24.3733	25.1533	25.2667	25.4433	25.1733	24.76	24.39	24.7533	24.21	23.9533
miR-93-5p	20.9533	21.3867	20.8233	21.26	21.2433	19.8867	20.3267	20.1667	19.9567	19.6533	17.8733	17.8367	18.02	17.4333	17.7767
miR-191-5p	21.3967	21.5367	21.0033	21.4867	21.12	20.78	21.35	20.99	20.97	20.57	19.3933	19.3067	19.4967	18.83	19.1967
UniSp4	21.1067	21.5933	20.8733	21.1533	21.1567	21.0933	21.43	21.2033	21.1333	20.92	20.85	20.85	21.09	20.4467	20.6967
cel-miR-39-3p	16.4	16.9033	16.0667	16.83	16.4567	16.6967	16.7	16.63	16.4067	16.34	16.6333	16.63	16.57	16.2033	16.1967
miR-30b-5p	24.2833	24.32	24.3267	24.1667	23.2333	22.7767	23.2033	22.29	22.9033	22.0667	19.9867	20.3167	20.4467	19.93	20.8433
Ajusted Cqs Patient 2 according to UniSp4
assay/sample	Patient2-no-I	Patient2-no-II	Patient2-no-III	Patient2-no-IV	Patient2-no-V	Patient2-weak-I	Patient2-weak-II	Patient2-weak-III	Patient2-weak-IV	Patient2-weak-V	Patient2-strong-I	Patient2-strong-II	Patient2-strong-III	Patient2-strong-IV	Patient2-strong-V
mir-371a-3p	24.5352	25.3618	25.4118	25.0452	26.3102	27.2752	26.8735	26.0085	27.3768	24.5852	25.2218	25.791	25.7768	24.4902	24.9852
miR-372-3p	24.9252	25.7652	25.3818	25.8552	26.6568	26.3452	27.0135	25.9118	26.9035	24.7818	26.1518	26.066	25.0835	24.5502	26.5485
miR-373-3p	24.4218	24.7718	24.2018	24.6718	25.2568	24.8685	25.5468	25.2818	26.0835	24.6918	24.8152	24.566	24.5602	23.8835	24.1252
miR-93-5p	20.4018	21.0085	20.7218	21.0452	21.5435	20.3818	20.7202	20.1818	20.5968	19.1718	17.9285	18.0127	17.8268	17.1068	17.9485
miR-191-5p	20.8452	21.1585	20.9018	21.2718	21.4202	21.2752	21.7435	21.0052	21.6102	20.0885	19.4485	19.4827	19.3035	18.5035	19.3685
UniSp4	20.5552	21.2152	20.7718	20.9385	21.4568	21.5885	21.8235	21.2185	21.7735	20.4385	20.9052	21.026	20.8968	20.1202	20.8685
miR-30b-5p	23.7318	23.9418	24.2252	23.9518	23.5335	23.2718	23.5968	22.3052	23.5435	21.5852	20.0418	20.4927	20.2535	19.6035	21.0152
